# Supplementary material for: Re-Evaluations of Zr-DFO Complex Coordination Chemistry for the Estimation of Radiochemical Yields and Chelator-to-Antibody Ratios of 89Zr Immune-PET Tracers
Source: Molecules. 2021 Aug 17;26(16):4977. doi: 10.3390/molecules26164977 (PMC8401698; doi:10.3390/molecules26164977)
Supplement: Supplementary file 1 [file molecules-26-04977-s001.zip]

Archive with 1 entries (1 files):
- molecules-1315300-supplementary.pdf
